# Supplementary material for: Barriers and facilitators to exercise engagement during lung cancer treatment: a scoping review
Source: Cancer Causes Control. 2026 May 26;37(6):95. doi: 10.1007/s10552-026-02177-6 (PMC13212711; doi:10.1007/s10552-026-02177-6)
Supplement: Supplementary file 3 — Supplementary file3 (XLSX 2561 KB) [file 10552_2026_2177_MOESM3_ESM.xlsx]

## Sheet: Title Page
	Article title:	Barriers and Facilitators to Exercise Engagement During Lung Cancer Treatment: A Scoping Review
	Journal name:	Supportive Care in Cancer
	Author names:	Matthew Beggs, Gillian Prue, Joanne Reid
	Affiliation:	Queens University Belfast
	E-mail address of corresponding author:	mbeggs06@qub.ac.uk

## Sheet: coding and quotes
Study	Barriers			Facilitators			Adverse Events
Study	Code	Text-extraction		Code	Text-extraction		Reported Adverse Events
Bloch et al., 2024	1, Anxiety/depression 2, Low baseline functional scores	1,'"Further analyses showed that dropouts had higher depression..." 2,"Further analyses showed that dropouts had…. lower VO2peak, and lower scores in Functional Assessment ofCancer Therapy-Lung…"		1, Good baseline functional scores, 2, Home-based/community programmes 3, Supervised exercise (in-person or remote) 4, Flexible scheduling	1, "Further analyses showed that dropouts ... suggesting that the final sample consisted of participants with better function and lower disease burden" 2, "Strategies to improve participation and maintain adherence may include offering home-based or community-based options…" 3, "Strategies to improve participation and maintain adherence may include... integrating remote supervision" 4, "Strategie…		No serious adverse events associated with the intervention were reported.
Adamsen et al., 2012	1, Lack of self-discipline 2, Limited exercise history 3, Shock of diagnosis 4, Pain/discomfort 5, Home-based exercise 6, Disbelief in benefits 7, Fatigue 8, Shortness of Breath 9, Exercising alone 10,Treatment scheduling 11, Infection	1, "Typically, they stated a lack of self-discipline and expressed doubts about yielding any benefits from it..." 2, "The findings indicate that in this population home-based training is questionable due to the patients’ former sedentary lifestyles" 3,'“Receiving a lung cancer diagnosis is enough of a shock. It is furthermore burdening for the individual to know that it is not possible to remove …		1, Shock of diagnosis “teachable moment” 2, Group exercise 3, Supervised exercise (in-person or remote) 4, Trust between professionals 5, Personalised programmes	1, "After a patient is diagnosed with cancer, a window of opportunity opens during which health care providers can intervene and assist by influencing change of lifestyle behavior" 2, "For the majority of the patients, however, training at the hospital twice weekly for 2 h suited them. The obligation of being signed up to a group and to be recognized and motivated to perform during the training s…		None reported
Anderson et al., 2011	1, Fixed exercise programmes 2, Anxiety/depression 3, Fatigue 4, Pain/discomfort 5, Co-morbidities 6, Resuming employment 7, Fear	1, "Some patients found sessions monotonous and at times unexciting, which should be addressed when planning future studies" 2-4, "A number of patients who were offered the physical exercise programme did not participate in the intervention. This could be caused by at variety of psychological (e.g. anxiety, depression) as well as physical (e.g. fatigue, discomfort) barriers" 5-6, "Reasons for dro…		1, Group-based exercise 2, Supervised exercise (in-person or remote) 3, Peer support	1-2,"Compliance with the supervised training sessions for the group who initiated exercise was high indicating a relatively high feasibility of the intervention, however, adherence to the exercise after intervention was low" 3,"In addition, exercise in a group of patients with the same diagnoses also provided an opportunity to share experiences"		low (undefined)
Edbrooke et al 2020	1, Hospital-based exercise 2, Fatigue 3,Shortness of Breath 4, Dizziness 5, Diarrhoea 6, Pain 7, Lack of appetite 8, Coughing 9, Pain 10, Infection	1, "Participants, who indicated that hospital would have been possible, indicated that daily would have been difficult and preference would have been to fit exercise in around other appointments for treatment or review. The overwhelming view was that home enabled the inclusion of daily exercise, with indications that a hospital program would have meant many sessions were missed" 2-10. "By far, th…		1, Flexible scheduling 2, Peer support 3, HCP/Professional support 4, Personalised exercise programmes 5, Home-based/community programmes 6, Requires no specialist equipment 7, Exercise monitoring and progressing 8, Motivation 9, Accountability measure	1,"Home also enabled a more flexible routine, allowing exercise to be balanced with rest or arranged around how they were feeling" 2, "Aware that our program lacked the social benefits of supervised group exercise, we aimed to reduce isolation associated with home exercise by encouraging program involvement from family and friends and through regular contact from program staff" 3, "Exercise enabl…		No serious adverse events related to the program occurred.
Ester et al., 2021	1, Lack of peer support 2, lack of motivation	1-2, "Despite the tailored program, participants expressed their struggles with at-home exercise due to lack of motivation and social support"		1, Personalised exercise programmes 2, Optimised duration 3, Enjoyment/fun 4, HCP/ Professional support 5, Peer support 6, Home-based/community programmes 7,Flexibility 8, Supervised 9, Group-based	1, "Therefore, individualization is key when prescribing PA for ALC patients" 2, "The timing is excellent. It’s not too long and it’s not too short. We all enjoy, and I’m not watching and looking at the clock like oh, I need to go home, no, I’m never do that, I enjoy 100% doing the exercise" 3, "An additional facilitator for attendance was enjoyment, which has previously been reported as a key st…		No adverse events were noted in relation to the intervention, suggesting that, in the presence of professional tailoring and monitoring, ALC populations can exercise safely and should not be excluded from general cancerexercise programs, as long as the exercise prescription is tailored to meet participant needs.
Granger et al., 2019	1, Limited exercise history/ Sedentary lifestyle 2, Co-morbidities 3, Adverse weather conditions 4, Fear 5, Peer discouragement 6, Employment 7, Travel/location 8, Financial cost 9, lack of information, education & support 10, Boring/un-enjoyable 11, Fatigue 12, Shortness of breath 13, Pain 14, Depression/Anxiety 15, Lack of time 16, Use of technology only	1," Participants felt they lacked fitness prior to diagnosis. They described a long history of sedentary behaviour, which was promoted by their enjoyment and participation in sedentary-based hobbies" 2, " Participants described the impact that other chronic diseases had on their lifestyle. Chronic diseases were predominately respiratory and cardiovascular, which many participants believed were du…		1, Experienced positive benefits 2, Maintenance of ADL’s 3, Flexible scheduling 4, Exercise monitoring & progression 5, HCP/Professional support 6, Group-based 7, Exercise History 8, Enjoyment/fun 9, Accountability 10. Personalised exercise programmes 11, Physical Activity counselling/Behaviour change support 12, Hospital-based exercise	1, "Some participants believed they had benefited from physical activity after their cancer diagnosis and viewed physical activity as important to keep fit, strong and healthy" 2, " Participants kept active to keep up their usual life and ADLs. Some participants felt it was important to continue to participate in their usual, enjoyable activities given their poor prognosis" 3, "He felt that for p…		Not applicable
Kartolo et al., 2016	1, Co-morbidities 2, Travel/distance 3, Feeling unwell 4, Adverse weather conditions	1, "Non-COPD patients were also associated with a higher level of motivation" 2-4, "...and distant location (27 %), feeling unwell (18 %), and bad weather (18 %) as their top three potential barriers"		1, Perceive benfits 2, Achievable 3, Peer support 4, HCP/Professional support 5, Exercise history 6, Convenient locations 7, Enjoyment/fun 8, Flexible scheduling	1-2, "Overall, having attitudes believing exercise was important (79 % vs. 36 % vs. 0 %, P < 0.001, df = 4, rho = 0.449), helpful (60 % vs. 27 % vs. 13 %, P = 0.015, rho = 348), and easy (89 % vs. 69 % vs. 31 %, P < 0.001, df = 4, rho = 0.522) were associated with a higher level of motivation" 3-4, ". Both subjective norm of close members (73.5 % vs. 16.7 % vs. 25.0 %, P = 0.0069, df = 4, rho = 0…		Not applicable
Karvinen et al., 2016	1, Fatigue 2, Pain 3, Feeling unwell 4, Lack/inconvenience of facilities	1, "Similarly, the most salient control beliefs (barriers) to physical activity in the current study were fatigue and lack of strength" 2-6, “Barriers (N = 32) Fatigue; No strength; Pain; Poor health/feeling sick; Lack/inconvenience of facilities; Other”		1, Convenient locations 2, Peer support 3, Feeling well/energy 4, Light intensity 5, Physical activity counselling/Behaviour change support 6, Shock of diagnosis “teachable moment” 7, Perceive benefits 8, Home-based/community programmes	1,"The most common facilitator was having a physical activity program/gym available" 2-4 “Facilitators (N = 27). Having PA program/gym available; Family support; Having good energy level/feeling well ; Staying active ; Option to do light activities; Other” 5, "Participants in the current study indicated a greater preference for receiving physical activity counseling that was connected to the canc…		Not applicable
Kuehr et al., 2014	None documented	n/a		1, Personalised exercise programmes 2,Home-based/community programmes 3, HCP/Professional support	1, "The successful implementation of the exercise program might reflect the advantageous training concept being adaptable for each individual" 2, "Compared with these findings, our intervention concept was more successful with a home-based training adherence of 77%" 3, "Reasons for this rather successful adherence may be due to regular phone calls and detailed information about how to overcome tr…		No adverse event relating to the exercise intervention
Leach et al., 2015	1, Cancer treatment	1, "Taken together, the EX counselling and programming preferences found in this study indicate that lung cancer patients would be interested in discussing EX while receiving treatment or immediately following but would prefer to participate in an exercise program while not on treatment (either before or within 6 months of completion)"		1, Personalised exercise programmes	1, "This indicates the need to individualize EX program timing based on surgical and/or medical treatment plans due to the heterogeneity seen in lung cancer patients. Specifically, potential intervention participants should be queried on preference, and every effort should be made to support their EX engagement in preferred settings and at preferred times"		Not applicable
Mas et al., 2015	1, Fatigue 2, Pain 3, Nausea & vomitting 4, Infection 5,Constipation 6, Neuropathy 7, Anxiety/depression 8, Shock of diagnois 9, Co-morbidities 10, Fear 11, Unemployment 12, Peer discouragement 13, Adverse weather conditions 14, Lack of information/education	1-6," Side effects of the disease and side effects of thetreatment were barriers to PA for all participants.The most frequently mentioned side effects werecancer-related fatigue, pain, vomiting, bronchialinfections, constipation, and neuropathy" 7, "All of the participants avoided PA because theywere anxious that during it they would experiencea physical disorder (such as gastric upset) orphysica…		1, Peer support 2, HCP/Professional support 3, Exercise History 4, Activities which involve focus strategu/technique 5, Perception and experience of deterioration 6, Exercise Variety	1, "He support of family and friends is essentialfor two reasons. First, the patient’s familymembers and friends can help the patient battlehis or her negative moods and feelings; motivat-ing the patient to keep fulfilling the responsibili-ties that come with being a parent or spouse canbe beneficial in this regard" 2,"When you have a prognosis of six months, it ishard to motivate yourself to get…		Not applicable
Ni et al., 2018	1, Shock of diagnosis 2, Treatment scheduling	1, "The psychological reaction to a cancer diagnosis, which can be extremely distressing, may immediately affect patients’ PA levels" 2, "Patients being treated with curative chemotherapy-radiotherapy (such as those in group AU) are usually required to come to the hospital on a daily basis from Monday to Friday for approximately 6 weeks to receive daily radiotherapy and chemotherapy once per week…		1, Confucianism 2, Cultural habits for transportation 3, Treatment specific programmes	1, "Confucianism is an important aspect of nondisclosure in China... As is the cultural norm in China, many patients are not informed of their cancer diagnosis at the wish of their family... this affects their sense of well-being, which may then lead to more PA and minimal changes in their HRQoL domains." 2, "Another reason for our differences in PA may be the difference in cultural habits for tr…		Not applicable
Oliver et al., 2018	1, Lack of motivation 2, Shock of diagnosis 3, Fatigue 4, Treatment scheduling 5, Advanced Disease	1-3,"65.8% of eligible patients refused to participate mostly because personal lack of motivation or time needed to think (46.9%) and few because tiredness (11.3%) or excess of constraint (7.5%)" 4," Interestingly, organizational difficulties as transport problems are identified as factors limiting PR attendance and some of our patients refused to participate because of constraints notably when t…		1, Physical Activity counselling/Behaviour change support 2, Home-based exercise	1, "Altogether, this suggests that patients with chemotherapy-treated lung cancer may associate specific psychological conditions and constraints, which may limit their enrolment in PR and lead to specific organizational and motivational care to improve it" 2, "In addition to eliminating the constraints of travelling to a center, we believe that home-based PR also makes it possible to adapt this …		No potential adverse events related to PR activities were reported
Payne et al., 2018	1, Disbelief in benefits	1, "Failure to recognise any potential benefits of rehabilitation alongside advanced cancer treatment may have influenced decisions regarding patient suitability and the sharing of participant information with eligible patients"		1, Perceived un-harmful 2,Treatment/appointment alingment 3, Short Duration 4, Clear, practical and affirming educational material 5, Exercise monitoring and progressing 6, Personalised programmes 7, HCP/Professional support 8, Achieveable 9, Motivation 10, Experienced positive benefits 11, Perceived Beneftis 12, Peer support 13, Flexible Scheduling	1-3, "In participating in APRIL, there was a realisation that it was an intervention, which was perceived as having minimal harm and disruption to daily lives. Study recruitment, baseline outcome measures and follow-up coincided as much as possible with scheduled hospital visits. This combined with the short duration of APRIL seemed to make participation acceptable to patients and were mentioned …		Not applicable
Swan et al., 2021	1, Lack of information/education 2, Lack of referable services 3, Fear 4, Shock of diagnosis 5, Cancer Treatment 6, Infection risk 7, Co-morbidities 8, Lack of referral pathways 9, Lack of resources 10, High clinical workload 11, Anxiety/depression	1, "Few participants received any formal guidance or advice on nutrition and PA before, during, and after cancer treatments, and there was a particularly noticeable lack of PA instructions" 2, "Staff concurred the “invisibility” of problems unless they were specifically raised by the patient and identified that as there was no formal service or intervention to provide physiotherapy or dietary inp…		1, Clear, practical and affirming educational material 2, Address safety concerns 3, Peer support 4, Group exercise 5, Treatment specific programmes 6, Personalised programmes 7, Adaptable programmes 8, Multi-modal programmes 9, Carer Support	1-2, "Patients and carers preferred PA and nutritional information on a “told what to do” basis and in particular they felt that the safety of PA should be addressed. Practical advice proactively given would be helpful for patients. Staff agreed that a “can have” or “can do” list was an important facilitator to the wellbeing intervention" 3-4, "The patients and carers expressed strong views on th…		Not applicable
Voorn et al., 2022	1, Fatigue 2, Anxiety/depression 3, Pain 4, Shortness of breath 5, Treatment Scheduling 6, Unsupervised exercise	1-2, "adherence to physical exercise training and dietary advice during CHRT was reported to be challenging as a consequence of fatigue and decreased mood" 3-4, "The intensity of physical exercise training had to be adjusted due to side effects of CHRT, such as fatigue, shortness of breath, and pain in all patients." 5, Patients indicated that it was difficult to remain motivated to perform the e…		1, Adaptable programmes 2, Supervision 3, Peer support 4, HCP/Professional Support 5, Home-based exercise 6, Personalised programmes 7, Multi-modal programmes 8, Light Intensity	1, "The intensity of physical exercise training had to be adjusted due to side effects of CHRT, such as fatigue, shortness of breath, and pain in all patients…2 + "In the current study, patients particularly noted the added value of guidance by a physical therapist as training volume could be adjusted in times of increased fatigue and decreased mood." 2 -3, "Although the supervision of healthcare…		There were no dropouts or adverse events as a result of the rehabilitation program
Voorn et al., 2023	1, Fatigue 2, Feeling unwell 3, Shortness of breath	1-3, "However, the patient experienced severe fatigue which increased in the 4 weeks after chemotherapy. The patient's physical activity level decreased, and he reported not feeling well on a regular basis. He felt tired and out of breath…"		1, Perceived benefits 2, Maintenance of ADL’s 3, Peer support 4, Supervision 5, HCP support 6, Adjustable Programme 7, Treatment specific programmes 8, Personalised programmes 9, Emotional support	1-3 "Facilitators of adherence to the rehabilitation program were his beliefs about the positive effects of exercise and good nutrition, his desire to perform activities independently as much as possible. Furthermore, the patient indicated that he needed the support of his wife to persevere his exercise program" 4, "It was notable that intensive coaching from the physiotherapist for the first 2 w…		not specified
Bowman et al., 2024	1, Cancer treatment 2, Medications	1, "A common outcome of significance was the side effects and symptoms of the medications or anti-cancer treatments a person was taking. “My struggle is the side effects of the medication. . . that that’s my barrier with exercise" 2, "Barriers identified by participants included identifying medications, medication associated symptoms, and physical ability. “It’s those symptoms, it’s knowing OK wi…		1, Personalised programmes 2, Peer support 3,HCP/ Professional support 4, Exercise monitoring and progressing	1, "Measuring treatment-related structural changes was important to participants for ensuring exercise interventions were tailored and individualized" + “It’s really important to know what my bone strength, and my bone density is like because we don’t know the impact of these treatments on those sort of things then I know what exercises I need to tailor to improve” 2, "Participants highlighted th…		n/a qualitative interviews
Henke et al., 2014	1, Cancer treatment 2, Advanced disease 3, Travel/distance 4, Low baseline functional scores	1-4, "However, the patient’s individual sporting background, the strength of disease-related symptoms, the treatment’s side effects, the distance between the patient’s home and the hospital, and especially the patient’smobility level had tremendous influence on the patient’s compliance to the additional training program."		1, Exercise monitoring and progressing 2, Experienced positive benefits 3, Exercise history 4, Good baseline functional scores	1-2, "The lower dropout rate in the IG might be due to the fact that personal achievements, such as reaching the first staircase or increasing the distance walked in 6 min resulted in a constantly increasing motivation. Some of the patients were visibly surprised about their physical performance and became more and more enthusiastic about their regained independence." 3-4, "However, the patient’s…		none reported
Hou et al., 2025	1, Nausea & Vomitting 2, Lack of appetite 3, Fatigue 4, Co-morbidity 5, Pain/discomfort 6, Lack of variety 7, Fixed intensity	1-4, "In this study, we found that 57.2% of elderly lung cancer patients undergoing chemotherapy had low levels of PA and only 4.8% of patients with high levels of PA. The reason may be the adverse effects caused by chemotherapy, such as nausea, vomiting, loss of appetite, and general malaise, which make patients experience weakness and fatigue, thus reducing their overall activity level. In addi…		1, Personalised programmes 2, Light Intensity 3, Adaptable programme	1, "In this context, it is essential to formulate personalized PA plans for patients with advanced lung cancer. When designing an exercise intervention strategy, it is imperative to thoroughly assess the patient’s physical condition and level of functioning in order to create an activity regimen that aligns with their physical capabilities" + "healthcare professionals should formulate scientifica…		n/a
Kiss et al., 2024	1, Cancer treatment 2, Lack of information/education 3, Nausea and vomitting 4, Fatigue 5, Oesophagitis 6, Lack of resources	1, "Similarly, participants reflected on the impact oftreatment on their ability to be physically active, “while a lot ofthe radiation was going on, I just literally didn’t have the energy to do the walking. It just zapped me of all of all energy, I was actually surprised that it actually affected me that much” 2, "Despite these significant issues experienced by participants, several reflected on…		1,Experienced positive benefits 2, Adaptable programmes 3, HCP/Professional support 4, Group exercise 5, Peer support 6, Professional advocacy 7, Personalised programmes 8, Trust between professionals 9, Accountability measures 10, Clear, practical and affirming educational material	1,"Some participants engaged in some form ofexercise throughout treatment and reflected that this helped them cope with treatment, “I was going swimming probably four days a week. . . I’d be lucky ifI got 10 laps in but just being in the water, walking up and down was really good. But certainly, during chemo doing that walking every day I really believe really helped me a lot. . .physically, ofco…		n/a
Lee et al., 2025	n/a	n/a		1, Treatment/appointment alingment	1, "Integrating PR with radiotherapy minimizes additional visits, potentially improving adherence and clinical benefits"		none reported
Presley et al., 2024	1, Use of Technology 2, Travel/distance 3, Lack of time 4, Treatment scheduling 5, Fatigue 6, Cancer treatment 7, Advanced disease 8, Life stressors	1, "Technical difficulties, including WiFi delays and poor sound quality, were noted by a few participants" 2, "This decreased burden is especially true for care facilities with a higher rural patient volume, as long travel time is a significant deterrent to participation in supportive care intervention" 3, "Our study cohort did not have racial/ethnic (R/E) diversity but did incorporate underserv…		1, Good baseline functional scores 2, Supervised Exercise 3, Treatment/appointment alingment 4, Virtual exercise	1, "These data suggests that those with higher functional scores at baseline may be more likely to complete the intervention in full and may benefit most from participation when compared to those with higher disability at baseline" 2-4, "Regarding feasibility, one important feature was the in-person sessions coordinated and scheduled with existing oncology appointments, resulting in greatly impro…		none reported
Quadflieg et al.,2025	1, Cancer treatment 2, Co-morbidities	1, "Overall, all patients, regardless of treatment type, engaged in less objectively measured PA 12–15 weeks after the start of treatment compared to healthy individuals" 2,"The lower physical functioning at diagnosis in our patient sample can likely be explained by the presence of comorbidities...The self-reported PA at diagnosis was low, with a median score of 91 points on the PASE, which is lo…		1, Personalised programmes	1, "A comprehensive and individualized assessment, including physical tests and patient-reported outcome measures, is essential to identify impairment in patients and implement individually tailored interventions before, during and after cancer treatment"		n/a
Wang et al.,2025	1, Treatment Scheduling 2, Travel/distance 3, Cancer Treatment 4, Fatigue 5, Feeling unwell 6, Unsupervised exercise	1-5, "No major adverse events related to the intervention were recorded. Reasons for missed attendance were primarily conflicting appointment (34%), travel/vacation (24%), nontreatment related illness (i.e., cold, COVID) (16%), and cancer treatment related-side effect (i.e., fatigue) (15%)" 6, "Lack of real-time feedback in telephone-based home-based exercises for individuals with advanced lung c…		1, Virtual exercise 2, Supervised exercise 3, Group Exericse 4, Accountability measures	1-2, "Ability to manage fatigue that is often associated with travel to in-person programs. The higher attendance and adherence rates with low attrition in our study demonstrate the feasibility and acceptability of virtual exercise programs for patients with advanced lung cancer" 3, "While MoVE was a pilot trial with a small sample size, this shows the potential of virtual supervised group exerci…		No major adverse events related to the intervention were recorded. Minor adverse events such as fatigue and muscle soreness were tracked by the instructor as part of attendance and adherence tracking, however without a more systematic approach, this may have led to underreporting, limiting understanding of the study’s safety profile.

## Sheet: Notes
	Code	Note			Code	Note
Barrier	Treatment-scheduleing	Also reference to scheduling of specific treatment regimens, as some may be more intensive than the other (see Ni et al., 2018)		Facilitator	Short-duration	6-weeks - see Payne (2018) - this was merged into the 'optimised duration' facilitator
Barrier	Belief in benefits	This extends to HCP' aswell - see Payne et al., (2018)		Facilitator	Personalised programmes	This also extends to individual goal-setting - see Payne et al., 2018. This also includes adhereing to exercise preferenes, and incoporating exercise into daily activites e.g. cyclingto the shop - see Voorm et al. 2023
Barrier	Cancer treatment	Referes to general treatment side effects + any other general statements which refere to cancer treatment as a barrier, in which reasons are not explicitly stated. This also referes to treatment cycles/ timing - see Swan et al., 2021		Facilitator	Perceived Beneftis	This includes from both the patient and HCP - see Payne et al., 2018
Barrier	Advanced Disease	Also referes to disease progression (see Presley et al., 2024)		Facilitator	Experienced Benefits	encapsulates both if you have previously experienced benfits (exercise history) or you have experienced recent benfits from enrolling in a programme e.g. 'exercise has helped in the past, therefore…" and "this exercise programme has been really helping..."
Barrier	Life stressors	Refers to general stressors of life e.g. car accident, funeral etc. - see Presley et al., 2024		Facilitator	Peers support	This also included the family member getting involved in the exercise - see Voorm 2022 + 2023
Barrier	Cancer treatment	"Treatment for NSCLC further leads to decline in physical functioning, symptoms, and HRQoL, with patients also exhibiting lower levels of physical activity than healthy individuals 12–15 weeks after treatment. However, the effects of different treatments vary" - different cancer treatments may produce different barriers (Quadflieg et al.,2025)		Facilitator	Personalised programmes	According to Bowman et al., (2024) this also extends to tailoring exercise programmes to fulfill specific physical needs, such as low bone density or muscle mass. Hou et al., 2024 further explains that this can be conducted using a baseline assessment, as does Quadflieg et al.,2025
Barrier	Travel/distance	Travel is associated with fatigue - Wang et al., 2025		Facilitator	HCP/Professional support	According to Bowman et al., (2024) this also extends to professionals helping the participant identify and overcome barriers
Barrier	Unsupervised exericse	Also refers to lack of real-time feedback - see Wang et al 2025		Facilitator	Exercise tracking	According to Bowman et al., (2024) this also extends to the HCP tracking progress as well and providing updats on performance e.g. 2 motnhs ago you only cycled X, now you can cycle y
				Facilitator	Personalised programmes	This also includeds personalised advise, based on the individuals situation - see Kiss et al., 2024
				Facilitator	Clear, practical and affirming educational material	Kiss et al., reiterates the importance that information needs to be given early
				Facilitator	Treatment/appointment alingment	Lee et al., reiterates that exercise in particular should be aligned with radiotherapy treatments to minise hospital visits
				Facilitator	Supervision	Benefits of supervision is real-time feedback on performance - see Wang et al., 2025

## Sheet: Code total 
Barriers	Study	n=(no. citations)		Facilitators	Study	n=(no. citations)
Anxiety/depression	Bloch et al., 2024; Granger et al., 2019; Mas et al., 2015; Swan et al., 2021; Voorn et al., 2022			Good baseline functional scores,	Bloch et al., 2024; Henke et al., 2014; Presley et al., 2024;
Low baseline functional scores	Bloch et al., 2024; Henke et al., 2014;			Home-based/community programmes	Bloch et al., 2024; Edbrooke et al., 2020; Ester et al., 2021; Karvinen et al., 2016; Kuehr et al., 2014; Oliver et al., 2018; Voorn et al., 2022
Lack of self-discipline	Adamsen et al., 2012;			Supervised Exercise (in-person or remote)	Bloch et al., 2024; Ester et al., 2021; Voorn et al., 2022; Presley et al., 2024; Wang et al.,2025
Limited exercise history/ Sedentary lifestyle	Adamsen et al., 2012; Granger et al., 2019;			Flexible scheduling	Bloch et al., 2024; Edbrooke et al., 2020; Ester et al., 2021; Granger et al., 2019; Kartolo et al., 2016; Payne et al., 2018
Shock of diagnosis	Adamsen et al., 2012; Mas et al., 2015; Ni et al., 2018; Oliver et al., 2018; Swan et al., 2021			Shock of diagnosis “teachable moment”	Adamsen et al., 2012; Karvinen et al., 2016;
Pain/discomfort	Adamsen et al., 2012; Edbrooke et al., 2020; Granger et al., 2019; Karvinen et al., 2016; Mas et al., 2015; Voorn et al., 2022; Hou et al., 2025			Group exercise	Adamsen et al., 2012; Ester et al., 2021; Granger et al., 2019; Swan et al., 2021; Kiss et al., 2024; Wang et al.,2025
Home-based exercise	Adamsen et al., 2012;			Exercise history	Adamsen et al., 2012; Granger et al., 2019; Kartolo et al., 2016; Mas et al., 2015; Henke et al., 2014;
Disbelief in benefits	Adamsen et al., 2012; Payne et al., 2018			Trust between professionals	Adamsen et al., 2012;Kiss et al., 2024
Fatigue	Adamsen et al., 2012; Edbrooke et al., 2020; Granger et al., 2019; Karvinen et al., 2016; Mas et al., 2015; Oliver et al., 2018; Voorn et al., 2022; Hou et al., 2025; Kiss et al., 2024; Presley et al., 2024; Wang et al.,2025			Personalised programmes	Adamsen et al., 2012; Edbrooke et al., 2020; Ester et al., 2021; Granger et al., 2019; Kuehr et al., 2014; Leach et al., 2015; Payne et al., 2018; Swan et al., 2021; Voorn et al., 2022; Bowman et al., 2024; Hou et al., 2025; Kiss et al., 2024; Quadflieg et al.,2025
Shortness of Breath	Adamsen et al., 2012; Edbrooke et al., 2020; Granger et al., 2019; Voorn et al., 2022			Peer support	Edbrooke et al., 2020; Ester et al., 2021; Kartolo et al., 2016; Karvinen et al., 2016; Mas et al., 2015; Payne et al., 2018; Swan et al., 2021; Voorn et al., 2022; Bowman et al., 2024; Kiss et al., 2024
Exercising alone	Adamsen et al., 2012;			HCP/Professional support	Edbrooke et al., 2020; Ester et al., 2021; Granger et al., 2019; Kuehr et al., 2014; Mas et al., 2015; Payne et al., 2018; Voorn et al., 2022; Bowman et al., 2024; Kiss et al., 2024
Treatment scheduling	Adamsen et al., 2012; Ni et al., 2018; Oliver et al., 2018; Voorn et al., 2022; Presley et al., 2024; Wang et al.,2025			Requires no specialist equipment	Edbrooke et al., 2020; Kartolo et al., 2016;
Infection	Adamsen et al., 2012; Edbrooke et al., 2020; Mas et al., 2015			Exercise tracking	Edbrooke et al., 2020; Payne et al., 2018; Bowman et al., 2024; Henke et al., 2014
Hospital-based exercise	Edbrooke et al., 2020;			Motivation	Edbrooke et al., 2020; Payne et al., 2018
Dizziness	Edbrooke et al., 2020;			Accountability measures	Edbrooke et al., 2020; Granger et al., 2019; Kiss et al., 2024; Wang et al.,2025
Diarrhoea	Edbrooke et al., 2020;			Optimised duration	Ester et al., 2021; Payne et al., 2018
Lack of appetite	Edbrooke et al., 2020; Hou et al., 2025			Enjoyment/fun	Ester et al., 2021; Granger et al., 2019; Kartolo et al., 2016
Coughing	Edbrooke et al., 2020;			Experienced positive benefits	Granger et al., 2019; Payne et al., 2018; Henke et al., 2014; Kiss et al., 2024
Lack of motivation	Ester et al., 2021; Oliver et al., 2018			Maintenance of ADL’s	Granger et al., 2019
Lack of peer support	Ester et al., 2021;			Exercise monitoring & progression	Granger et al., 2019
Co-morbidities	Kartolo et al., 2016; Granger et al., 2019; Mas et al., 2015; Swan et al., 2021; Hou et al., 2025; Quadflieg et al.,2025			Physical Activity counselling/Behaviour change support	Granger et al., 2019; Karvinen et al., 2016; Oliver et al., 2018
Bad weather	Kartolo et al., 2016; Granger et al., 2019; Mas et al., 2015;			Hospital-based exercise	Granger et al., 2019; Karvinen et al., 2016;
Travel/distance	Kartolo et al., 2016; Granger et al., 2019; Henke et al., 2014; Presley et al., 2024; Wang et al.,2025			Perceived benefits	Kartolo et al., 2016; Karvinen et al., 2016; Payne et al., 2018
Feeling unwell	Kartolo et al., 2016; Karvinen et al., 2016; Wang et al.,2025			Achievable	Kartolo et al., 2016; Payne et al., 2018;
Fear	Granger et al., 2019; Mas et al., 2015; Swan et al., 2021;			Convenient locations	Kartolo et al., 2016; Karvinen et al., 2016;
Peer discouragement	Granger et al., 2019; Mas et al., 2015;			Light Intensity	Karvinen et al., 2016; Hou et al., 2025
Employment	Granger et al., 2019;			Feeling well/energy	Karvinen et al., 2016;
Unemployment	Mas et al., 2015;			Activities which involve focus strategy/technique	Mas et al., 2015;
Cost	Granger et al., 2019			Perception and experience of deterioration	Mas et al., 2015;
Lack of information/education	Granger et al., 2019; Mas et al., 2015; Swan et al., 2021; Kiss et al., 2024			Exercise Variety	Mas et al., 2015;
Boring/un-enjoyable	Granger et al., 2019			Confucianism	Ni et al., 2018
Lack of time	Granger et al., 2019; Presley et al., 2024			Cultural habits for transportation	Ni et al., 2018
Use of technology	Granger et al., 2019; Presley et al., 2024			Treatment specific programmes	Ni et al., 2018; Swan et al., 2021
Lack/inconvenience of facilities	Karvinen et al., 2016			Perceived un-harmful	Payne et al., 2018
Cancer treatment	Leach et al., 2015; Swan et al., 2021; Bowman et al., 2024; Henke et al., 2014; Kiss et al., 2024; Presley et al., 2024; Quadflieg et al.,2025; Wang et al.,2025			Treatment/appointment alingment	Payne et al., 2018; Lee et al., 2025; Presley et al., 2024
Nausea & vomitting	Mas et al., 2015; Hou et al., 2025; Kiss et al., 2024			Clear, practical and affirming educational material	Payne et al., 2018; Swan et al., 2021; Kiss et al., 2024
Constipation	Mas et al., 2015			Address safety concerns	Swan et al., 2021
Neuropathy	Mas et al., 2015			Adaptable programmes	Swan et al., 2021; Voorn et al., 2022; Hou et al., 2025; Kiss et al., 2024
Advanced Disease	Oliver et al., 2018; Henke et al., 2014; Presley et al., 2024			Multi-modal programmes	Swan et al., 2021; Voorn et al., 2022
Lack of referable services	Swan et al., 2021			Carer support	Swan et al., 2021
Infection Risk	Swan et al., 2021			Professional advocacy	Kiss et al., 2024
Lack of referral pathways	Swan et al., 2021			Virtual exercise	Presley et al., 2024; Wang et al.,2025
Lack of resources	Swan et al., 2021; Kiss et al., 2024;
High clinical workload	Swan et al., 2021
Unsupervised exercise	Voorn et al., 2022;Wang et al.,2025
Medications	Bowman et al., 2024
Lack of variety	Hou et al., 2025
Fixed intensity	Hou et al., 2025
Oesophagitis	Kiss et al., 2024
Life stressors	Presley et al., 2024

## Sheet: Code Refinement
			Codes
	Date	Barrier or Facilitator	Previous	New	Justifacation
	2025-10-21	Facilitator	Clear and Practical educational material	Clear, practical & affirming educational material	affirming' added based on Swan et al.,(2021) as it further elaborates that communication should be positive i.e. focusing on what the person can do
	2025-10-27	Barrier	Infection + infection risk (separate codes)	both merged to 'Risk of and infections'	Similar codes which relate to the same concept.
	2025-10-27	Barrier	Lack of self-discipline + Lack of motivation (separate codes)	both merged to 'low internal drive'	Very similar and overlapping concepts
	2025-10-27	Barrier	Lack of referral pathways + Lack of referrable services (sperete codes)	both merged to 'Limited Exercise Referral Access'	Codes similar in concept with slight distinguisable differences. However, the essence of both codes is captured under the new code.
	2025-10-27	Barrier	Lack of resources + Lack/inconvenience of facilities (sperete codes)	both merged to 'lack of resources and facilities'	Very similar and overlapping concepts (stating inconvient facilities is the same conceptually as stating a lack of faciities'
	2025-10-27	Barrier	Peer discouragement + Lack of peer support (sperete codes)	both merged to 'Discouraging or Absent Peer Support'	although lack of available support is different from active discouagment, these codes can be merged with slight reframing of the code title to keep coding more concise
	2025-10-27	Facilitator	Enjoyment/fun	Dual coded into two themes	Enjoyment referred to both engaging in exercises which the individual had enjoyed before (Granger et al., 2019) and enjoying the exericse programme design more generally. Therefore, enjoyment/fun was coded into both the 'Attitudes, Behaviors, and Past Experiences Influencing Exercise Engagement' (n=1 - granger et al.,2019) and 'Programme Design and Delivery Determinants of Engagement' (n=2 - Este…
	2025-10-27	Facilitator	Motivation	changed to 'high internal drive'	Keeps consistent with the barrier 'low internal drive'
	2025-11-05	Facilitator	Confucianism	-	Removed following discussions with co-authors (JR & GP) due to unique cultural differences
	2025-11-07	Barrier	bad weather	adverse weather conditions	more professional and academic tone
	2025-11-07	Facilitator	Exercise tracking	Merged with exercise monitoring and progressing	Similar concepts.

## Sheet: Theme generation
	Barriers
	Theme	Definition	Code	No.	References		Facilitators
	Physiological Status	This theme captures the physical symptoms and treatment-related side effects experienced by individuals with LC, which act as barriers to exercise engagement during treatment. Frequently cited examples include fatigue, pain, and shortness of breath.	Dizziness	1	Edbrooke et al., 2020;
			Diarrhoea	1	Edbrooke et al., 2020;		Theme	Definition	Code	No.	References
			Coughing	1	Edbrooke et al., 2020;		Programme Design and Delivery Determinants of Engagement	This theme captures facilitators specifically related to elements of exercise programme design and delivery that encourage exercise involvement among individuals with LC. These include a range of factors such as treatment-specific programmes, personalisation, and flexibile and adaptabile programmes which are tailored to the individuals needs and treatment plan.	Address safety concerns	1	Swan et al., 2021
			Constipation	1	Mas et al., 2015				Activities which involve focus strategy/technique	1	Mas et al., 2015;
			Neuropathy	1	Mas et al., 2015				Exercise Variety	1	Mas et al., 2015;
			Oesophagitis	1	Kiss et al., 2024				Requires no specialist equipment	2	Edbrooke et al., 2020; Kartolo et al., 2016;
			Lack of appetite	2	Edbrooke et al., 2020; Hou et al., 2025				Optimised duration	2	Ester et al., 2021; Payne et al., 2018
			Nausea & vomitting	3	Mas et al., 2015; Hou et al., 2025; Kiss et al., 2024
			Feeling unwell	3	Kartolo et al., 2016; Karvinen et al., 2016; Wang et al.,2025				Hospital-based exercise	2	Granger et al., 2019; Karvinen et al., 2016;
			Shortness of Breath	4	Adamsen et al., 2012; Edbrooke et al., 2020; Granger et al., 2019; Voorn et al., 2022				Convenient locations	2	Kartolo et al., 2016; Karvinen et al., 2016;
			Risk of, and infections	4	Adamsen et al., 2012; Edbrooke et al., 2020; Mas et al., 2015; Swan et al., 2021				Light Intensity	2	Karvinen et al., 2016; Hou et al., 2025
			Pain/discomfort	7	Adamsen et al., 2012; Edbrooke et al., 2020; Granger et al., 2019; Karvinen et al., 2016; Mas et al., 2015; Voorn et al., 2022; Hou et al., 2025				Multi-modal programmes	2	Swan et al., 2021; Voorn et al., 2022
			Low baseline functional scores	2	Bloch et al., 2024; Henke et al., 2014;				Virtual exercise	2	Presley et al., 2024; Wang et al.,2025
			Advanced Disease	3	Oliver et al., 2018; Henke et al., 2014; Presley et al., 2024				Treatment specific programmes	2	Ni et al., 2018; Swan et al., 2021
			Fatigue	11	Adamsen et al., 2012; Edbrooke et al., 2020; Granger et al., 2019; Karvinen et al., 2016; Mas et al., 2015; Oliver et al., 2018; Voorn et al., 2022; Hou et al., 2025; Kiss et al., 2024; Presley et al., 2024; Wang et al.,2025				Physical Activity counselling/Behaviour change support	3	Granger et al., 2019; Karvinen et al., 2016; Oliver et al., 2018
	Intrapersonal factors	This theme encompasses barriers that originate within the individual (Valaitis et al., 2018). These include psychological challenges experienced by people with LC following diagnosis or during treatment, such as fear and anxiety. It also captures negative attitudes toward exercise and prior experiences that may limit engagement. Additionally, this theme reflects the influence of significant life …	Low internal drive	3	Ester et al., 2021; Oliver et al., 2018; Adamsen et al., 2012;				Clear, practical and affirming educational material	3	Payne et al., 2018; Swan et al., 2021; Kiss et al., 2024
			Fear	3	Granger et al., 2019; Mas et al., 2015; Swan et al., 2021;				Exercise monitoring and progression	6	Graner et al.,2019; Edbrooke et al., 2020; Payne et al., 2018; Bowman et al., 2024; Henke et al., 2014
			Anxiety/depression	5	Bloch et al., 2024; Granger et al., 2019; Mas et al., 2015; Swan et al., 2021; Voorn et al., 2022				Adaptable programmes	4	Swan et al., 2021; Voorn et al., 2022; Hou et al., 2025; Kiss et al., 2024
			Shock of diagnosis	5	Adamsen et al., 2012; Mas et al., 2015; Ni et al., 2018; Oliver et al., 2018; Swan et al., 2021				Supervised Exercise (in-person or remote)	5	Bloch et al., 2024; Ester et al., 2021; Voorn et al., 2022; Presley et al., 2024; Wang et al.,2025
			Boring/un-enjoyable	1	Granger et al., 2019				Flexible scheduling	6	Bloch et al., 2024; Edbrooke et al., 2020; Ester et al., 2021; Granger et al., 2019; Kartolo et al., 2016; Payne et al., 2018
			Unemployment	1	Mas et al., 2015				Group exercise	6	Adamsen et al., 2012; Ester et al., 2021; Granger et al., 2019; Swan et al., 2021; Kiss et al., 2024; Wang et al.,2025
			Life stressors	1	Presley et al., 2024				Home-based/community programmes	7	Bloch et al., 2024; Edbrooke et al., 2020; Ester et al., 2021; Karvinen et al., 2016; Kuehr et al., 2014; Oliver et al., 2018; Voorn et al., 2022
			Limited exercise history/ Sedentary lifestyle	2	Adamsen et al., 2012; Granger et al., 2019;				Personalised programmes	13	Adamsen et al., 2012; Edbrooke et al., 2020; Ester et al., 2021; Granger et al., 2019; Kuehr et al., 2014; Leach et al., 2015; Payne et al., 2018; Swan et al., 2021; Voorn et al., 2022; Bowman et al., 2024; Hou et al., 2025; Kiss et al., 2024; Quadflieg et al.,2025
			Lack of information/education	4	Granger et al., 2019; Mas et al., 2015; Swan et al., 2021; Kiss et al., 2024
			Disbelief in benefits	2	Adamsen et al., 2012; Payne et al., 2018		Intrapersonal Factors	This theme encompasses facilitators that originate within the individual (Valaitis et al., 2018). These include how individuals’ attitudes and past experiences with exercise can encourage engagement during cancer treatment. It also reflects how certain life events, such as the shock of a cancer diagnosis, can motivate individuals to adopt health-promoting behaviours, including exercise. Finally, …	Enjoyable	3	Granger et al., 2019;Ester et al., 2021; Kartolo et al., 2016
	Professional and clinical consideration on Exercise Engagement	This theme captures barriers related to the clinical management of LC. These include how the management of comorbidities may negatively impact patients’ ability to engage in exercise. It also encompasses specific barriers expressed by HCPs themselves, such as high clinical workloads and limited access to referral pathways, which they feel restrict opportunities for exercise engagement..	High clinical workload	1	Swan et al., 2021				Perceived un-harmful	1	Payne et al., 2018
			Medications	1	Bowman et al., 2024				Maintenance of ADL’s	1	Granger et al., 2019
			Limited exercise referral access	2	Swan et al., 2021; Kiss et al., 2024				Perception and experience of deterioration	1	Mas et al., 2015;
									Achievable	2	Kartolo et al., 2016; Payne et al., 2018;
			Co-morbidities	6	Kartolo et al., 2016; Granger et al., 2019; Mas et al., 2015; Swan et al., 2021; Hou et al., 2025; Quadflieg et al.,2025				High internal drive	2	Edbrooke et al., 2020; Payne et al., 2018
			Cancer treatment	8	Leach et al., 2015; Swan et al., 2021; Bowman et al., 2024; Henke et al., 2014; Kiss et al., 2024; Presley et al., 2024; Quadflieg et al.,2025; Wang et al.,2025				Perceived benefits	3	Kartolo et al., 2016; Karvinen et al., 2016; Payne et al., 2018
									Shock of diagnosis “teachable moment”	3	Adamsen et al., 2012; Ester et al., 2021; Karvinen et al., 2016;
	Programme Design and Delivery Determinants of Engagement	This theme captures barriers specifically related to elements of exercise programme design and delivery that discourage exercise involvement among individuals with LC. These include factors such as home-based exercise programmes and the need to travel long distances to attend exercise sessions.	Home-based exercise	1	Adamsen et al., 2012;				Experienced positive benefits	4	Granger et al., 2019; Payne et al., 2018; Henke et al., 2014; Kiss et al., 2024
			Exercising alone	1	Adamsen et al., 2012;				Exercise history	4	Granger et al., 2019; Kartolo et al., 2016; Mas et al., 2015; Henke et al., 2014;
			Hospital-based exercise	1	Edbrooke et al., 2020;
			Financial cost	1	Granger et al., 2019
			Lack of variety	1	Hou et al., 2025
			Fixed intensity	1	Hou et al., 2025		Practical, Logistical and interpersonal factors	This theme captures the practical considerations that enable exercise involvement during cancer treatment. It also extends to the level of support individuals receive and the relationships they develop with their allocated healthcare and exercise professionals. For example, maitiaining a trusting working relationship with the exercise trainer.	Carer support	1	Swan et al., 2021
			Use of technology	2	Granger et al., 2019; Presley et al., 2024				Cultural habits for transportation	1	Ni et al., 2018
			Unsupervised exercise	2	Voorn et al., 2022;Wang et al.,2025				Professional advocacy	1	Kiss et al., 2024
			Adverse weather conditions	3	Kartolo et al., 2016; Granger et al., 2019; Mas et al., 2015;				Treatment/appointment alingment	3	Payne et al., 2018; Lee et al., 2025; Presley et al., 2024
			Lack of resources and facilities	3	Karvinen et al., 2016; Swan et al., 2021; Kiss et al., 2024				Accountability measures	4	Edbrooke et al., 2020; Granger et al., 2019; Kiss et al., 2024; Wang et al.,2025
			Travel/distance	5	Kartolo et al., 2016; Granger et al., 2019; Henke et al., 2014; Presley et al., 2024; Wang et al.,2025				Professional support	9	Edbrooke et al., 2020; Ester et al., 2021; Granger et al., 2019; Kuehr et al., 2014; Mas et al., 2015; Payne et al., 2018; Voorn et al., 2022; Bowman et al., 2024; Kiss et al., 2024
									Peer support	10	Edbrooke et al., 2020; Ester et al., 2021; Kartolo et al., 2016; Karvinen et al., 2016; Mas et al., 2015; Payne et al., 2018; Swan et al., 2021; Voorn et al., 2022; Bowman et al., 2024; Kiss et al., 2024
	Practical, Logistical and interpersonal Factors	This theme captures the practical limitations experienced by individuals with LC when engaging in exercise during treatment. Barriers include maintaining employment and scheduling conflicts with treatment appointments, which create challenges in finding suitable times to participate in exercise	Employment	1	Granger et al., 2019				Trust between professionals	2	Adamsen et al., 2012;Kiss et al., 2024
			Lack of time	2	Granger et al., 2019; Presley et al., 2024		Physiological Status	This theme captures the physical conditions and characteristics experienced by individuals with LC that support their ability to engage in exercise during treatment. Examples include having good baseline functional scores and feeling they have sufficient energy.	Feeling well/energy	1	Karvinen et al., 2016;
			Discouraging or Absent Peer Support	3	Granger et al., 2019; Mas et al., 2015; Ester et al., 2021				Good baseline functional scores,	3	Bloch et al., 2024; Henke et al., 2014; Presley et al., 2024;
			Treatment scheduling	6	Adamsen et al., 2012; Ni et al., 2018; Oliver et al., 2018; Voorn et al., 2022; Presley et al., 2024; Wang et al.,2025

## Sheet: Theme Refinement
	Date	Barrrier	Facilitator	Code	Theme	Nature of change	Justification
	2025-11-06	x		n/a	Knowledge Gaps Across Stakeholders	Collapsed Theme into 'Attitudes, Behaviors, and Past Experiences Influencing Exercise Engagement' - theme	Upon coding review, this barrier relates to the participants not having piror knowledge of exercise benefits. This also relates to particiants not being informed by HCP. Although it cannot be stated that, should these individuals had received information and education, they would have engaged in exercise.
	2025-11-06	x		Low baseline functional scores	n/a	Changed from 'Professional and clinical limitation on Exercise Engagement' theme to Physical barriers to exercise'	Upon coding review, this barrier refers to individuals having a low baseine fitness score before enrolling onto the study, which is therefore, a physical limitation
	2025-11-06	x		n/a	Theme 'Attitudes, Behaviors, and Past Experiences Influencing Exercise Engagement' & 'Psychological Barriers to Exercise'	Two themes combined under the new title 'Intrapersonal Barriers to exercise'	Upon consideration, all codes wtihin in each of these themes can be connected under the definition of 'intrapersonal', meaning barriers that are within the individals own mind, including emotions, attitudes, and how past experiences/major events change the individuals physical behaviour.
	2025-11-06	x		Advanced disesae	n/a	Moved from 'Professional and clinical limitation on Exercise Engagement ' to ' Physical barriers to exercise' theme	Advanced disease in the text exerts related to worsening physical symptom/ side effects as opposed to HCP's becoming concerned. Therefore, this code relates more appropriately to Physical barriers
	2025-11-06		x	n/a	Theme 'Attitudes, Behaviors, and Past Experiences Influencing Exercise Engagement' (facilitators)	Changed theme tite to 'Intrapersonal facilitators to exercise'	Maintain consistency across themes (Barriers and Facilitators)
	2025-11-07		x	Address safey concerns	n/a	Moved from 'Intrapersonal factors ' theme to ' Programme Design and Delivery Determinants of Engagement'	This ultamitely is directly related to the programmme design, that participsnts concerns are heard nd addressed in the design of the exercise programme, making participants feel safe.

## Sheet: Intervention characteristics
								Unsupervised	2
								Un-supervised	4
								Combination	7
								Group	1
								Individual	8
								Combination	4
								Hospital-based	2
								Home-based	6
								Combination	5
								resistance only	0
								aerobic only	1
								combination	12
	Combination of high intensity resistance training and aerobic exercise	Hospital based	Group, Supervised, in-person exercise, twice/week for 12 weeks
	Combination of resistance and aerobic exercises with relaxation	Combination of home and hospital based	Combination of group and individual exercise sessions. Also included both supervised and unsupervised. Duration for 6 weeks.
	Combination of walking and high-intensity interval training	Combination of home and hospital based	Combination of group and individual exercise sessions. Also included both supervised and unsupervised. Duration for 7 weeks.
	Combination of moderate intensity aerobic exercise with resistance training	Home-based	Individual, unsupervised, 2-3 times per week for 8 weeks
	Combination of light aerobic walking with resistance training	Home-based	Combination of group and individual exercise sessions. Also included both supervised and unsupervised. Duration for 12-14 weeks.
			In-person: twice per week
			Hom based: 2-4 days of light aerobic (walking) exercise and 1-2 days of resistance training
	Combinations of endurance and resistance training	Combination of home and hospital based; Combination of inpatient and outpatient treatment plans	Inpatient group Individual, supervised and unsupervised exercise:
			Supervised – x3 session per week face to face in hospital
			Unsupervised – x2 sessions per week at home
			Outpatient group
			X3 unsupervised exercise sessions with once weekly telephone support
	Combination of endurance training (cycle erg), muscle strengthening exercises (resistance bands/weights), and activities of daily living (stair climbing/ walking)	Home-based	Unsupervised 30-45 minutes of exercise at least 5 days/week
	Combination of Aerobic, resistance, and breathing exercises	Home-based	Unsupervised with x1 supervised session every 2 weeks (1 of 10)
			Participants performed:
			- Aerobic exercise 5 times/week for 30 minutes (functional exercises e.g. walking, cycling, stair climibing)
			- Resistance exercises x3/week
			- Breathing exercises twice daily
			Total duration: 13-18 weeks
	Combination of Aerobic, resistance, and breathing exercises	Home-based	Total duration:
			32 weeks
	Combination of endurance training, strength training, breathing techniques, and conventional physiotherapy	Combination of home and hospital based	Endurance:
			6 minute hall walking + 2 minute stair walking 5 days/weel
			Strength training
			unspecified
	Combinations of aerobic exercise, resistance training alongside breathing exercises, coughing techniques, and chest wall stretching	Hospital based	Supervised:
			Throughout radiotherapy (26-40 days)
			1 hour session, 2-3x/week
	Combination of aerobic exercise, resistance training, full-body stretches, and relaxation	Combination of home and hospital based	All sessions Supervised
			In person (Once per week)
			- 10 min warm-up
			- Core and resistance training (bands)
			- Full body stretches
			Virtual (x2 sessions per week):
			Individualised programme with same equipment
			Duration 3 months (12 weeks)
	Combination of aerobic and resistance exercises	Home-based.	Virtual, supervised, group exercise:
			Twice per week for 12 weeks duration (3 months)
			Each session included:
			10-minute warm-up + 30-minute exercise circuit (2–3 sets) + 5–10-minute cool down
			Content:
			Functional movements targeting major upper and lower body muscle groups includingCombination of aerobic (e.g., marching on the spot) and resistance exercises using bands
			Progression:
			Intensity guided by Borg RPE scale, starting at 10–12/20 and progressing to 12–14/20 over 12 weeks
			Individualisation:
			Exercises adapted to participants’ functional levels (e.g., seated, supported standing, or unsupported standing)
			Based on best practices for older adults’ functional mobility
			Participants remained visible on camera for real-time feedback and correction

## Sheet: Sheet1
	Countries	Study count
	Austrailia	5		26
	Canada	4
	Denmark	3
	USA	2
	Germany	2
	France	2
	UK	2
	Netherlands	2
	China	2
	Korea	1
	Belgium	1
